# Supplementary material for: Equity, Diversity, Inclusion and Accessibility in Pharmacy Education: A Scoping Review
Source: Pharmacy (Basel). 2026 May 20;14(3):76. doi: 10.3390/pharmacy14030076 (PMC13214706; doi:10.3390/pharmacy14030076)
Supplement: Supplementary file 1 [file pharmacy-14-00076-s001.zip]

Archive with 4 entries (4 files):
- File S1 PRISMA Checklist.pdf
- File S2 Documentation of Searches.pdf
- File S3 List of all studies.xlsx
- File S4 Data extraction tool.pdf
