# Supplementary material for: Equity, Diversity, Inclusion and Accessibility in Pharmacy Education: A Scoping Review
Source: Pharmacy (Basel). 2026 May 20;14(3):76. doi: 10.3390/pharmacy14030076 (PMC13214706; doi:10.3390/pharmacy14030076)
Supplement: Supplementary file 1 [file pharmacy-14-00076-s001.zip › File S3 List of all studies.xlsx]

## Sheet: All included studies
Covidence #	Study ID	Title	Reviewer Name	Title_1	Author names, (lead only for 4 or more authors)	Authors' information (department, job role, etc.) (info provided with the article, no extra searching)	Where are researchers from (academia, professional organisations, etc)	Date of publication	Country in which the study conducted	Was power, privilege, social locations, or biases acknowledged by the authors when referring to interpretation of these concepts?	If yes, describe briefly	Does the study include EDIA in pharmacy education?	Which subquestion is covered by this study?	Is the text in English	Was the study peer reviewed?	What was the purpose, aim or objective of study?	Study design	What was the population for this study?	Total number of participants	What is the EDIA content?	Were learning objectives of the course/training content related to EDIA concepts outlined?	If yes (to learning objectives), what were they:	What is the EDIA content specifically?	Impetus or process for curriculum development	What pharmacy specific subject is addressed?	What is the EDIA content specifically?_2	What was the mode of delivery?	Was it mandatory?	How was it delivered?	What was the style of delivery?	What were the learning activities?	What was the total time committment? (hours)	Who developed the curricular content?	Were pharmacists involved?	If pharmacists were involved, what area?	Were the concepts/learning objectives asssesed? (e.g outcome measures)	Do the authors make recommendations?	If yes, please specify:	Do the authors recommend a specific framework, guideline, model and/or curriculum?	If yes, please specify:_3	If yes, describe the framework, guideline, model or curriculum...	What was developed?	How was it delivered?_4	In addition to pharmacists, who developed it?	Were the learning concepts/objectives assessed (e.g. outcome measures)?	Did the authors provide specific recommendations?	If yes, please specify:_5	Did the authors recommend a specific framework, guideline, model, and/or curriculum?	If yes, please specify:_6
243	Anson 2021	Advancing the conversation: A review of scholarly activity for curricular interventions for sexually- and gender-diverse patients in pharmacy education	Consensus	Advancing the conversation: A review of scholarly activity for curricular interventions for sexually- and gender-diverse patient in pharmacy education	Anson, C. Zhong, H. M. J., Wilby, K. J.	pharmacy, New Zealand (Otago), Canada (Dalhousie)	academia	2021	Other: Canada, New Zealans	no		yes	curriculum	yes	yes	to identify, summarize, and map scholarly activity with respect to LGBTQ+ health in entry-to-practice pharmacy curricula	systemic review/meta analysis	undergraduate students; graduate students	N.A.				sexuality ; Other: gender identity	Other: research on discrimination to LGBTQ+ populations in health care/pharmacy																		Other: scoping review	combination	undefined	not specified	yes	well planned assessments, focus on system level change, critical self reflection, use of literature from parallel health fields	no
1376	Jarrar 2024	How cultural competence is conceptualised, developed and delivered in pharmacy education: a systematic review	Consensus	How cultural competence is conceptualised, developed and delivered in pharmacy education: a systematic review	Jarrar, R. et al	pharmacy	academia	2024	UK	no		yes	curriculum	yes	yes	to identify, critically appraise and summarise how cultural competency is conceptualised, developed and embedded in pre-qualification pharmacy education	systemic review/meta analysis						intercultural communication (or competence)	Other: clarify how cultural competency is understood in pharm ed																		Other: definitions of cultural competency			not specified	no		no	guideline
837	Drame 2022	Strategies for Incorporating Health Disparities and Cultural Competency Training into the Pharmacy Curriculum and Co-curriculum	Consensus	Strategies for Incorporating Health Disparities and Cultural Competency Training into the Pharmacy Curriculum and Co-curriculum	Drame, I. et al	pharmacy, health centres	academia, health	2022	United States	no		yes	curriculum	yes	yes	to identify and review strategies reported in the literature for strengthening instruction about both health disparities and cultural competency (HDCC) within various portions of the Doctor of Phar- macy curriculum and co-curriculum.	systemic review/meta analysis						culture; Health inequities	professional entity guidelines																					not specified		scaffold ICC and health disparities in curriculum	no
1853	Medina 2022	A Systematic Review of Assessment Tools Measuring Cultural Competence Outcomes Relevant to Pharmacy Education	Consensus	A Systematic Review of Assessment Tools Measuring Cultural Competence Outcomes Relevant to Pharmacy Education	Medina, M. S., et al	pharmacy, health sciences, workplace development service	academia, private HR style company	2022	United States	no		yes	curriculum	yes	yes	to identify and describe validated assessment tools that measure cultural competence and are relevant to pharmacy education.	systemic review/meta analysis						intercultural communication (or competence)	professional entity guidelines																		Other: program level		Other: private HR firm	not specified	yes	use of tools and who is being assessed (bachelor, masters, etc); what is measured (regarding tool use), when to assess students cultural competence; additionally, several recommendations about tool selection in relation to assessment needs	no
1254	Ho 2023	Pedagogical Tools and Strategies for Developing Cultural Intelligence in Pharmacy Students and Educators	Consensus	Pedagogical Tools and Strategies for Developing Cultural Intelligence in Pharmacy Students and Educators	Ho, A., Minshew, L., McLaughlin, J. E.	pharmacy, medical education	academia	2023	United States	no		yes	curriculum	yes	yes	To review evidence-based pedagogical tools and strategies used to support the development of cultural intelligence in pharmacy education.	systemic review/meta analysis						intercultural communication (or competence)	Other: need to develop skills among pharmacy educators about how to promote cultural intelligence
1068	Ghosh 2025	Implementation of Cultural Intelligence Education into Doctor of Pharmacy Curricula: A Review	Consensus	Implementation of Cultural Intelligence Education into Doctor of Pharmacy Curricula: A Review	Ghosh, S. et al	pharmacy	academia	2025	United States	no		yes	curriculum	yes	yes	to use the Consolidated Framework for Implementation Research to identify key determinants that impact the successful integration of cultural intelligence training in Doctor of Pharmacy classes and develop recommendations to address the barriers to such training.	systemic review/meta analysis	graduate students					intercultural communication (or competence)	professional entity guidelines																		Other: program, all			not specified			yes	framework
1759	Mak 2022	Designing an online cultural communication module for pharmacy students across three countries	Consensus	Designing an online cultural communication module for pharmacy students across three countries	Mak, V. et al	pharmacy	academia	2022	Other: Australia, USA, UK (multi-location)	no		yes	curriculum	yes	yes	to evaluate the usefulness of an online module in learning to communicate with culturally diverse people in pharmacy.	survey	undergraduate students; graduate students	500				intercultural communication (or competence)	international guidelines																		stand alone course	fully online		yes	no
2634	Strelow 2021	Patient interviews in interprofessional and intercultural contexts (PinKo) - project report on interdisciplinary competence development in students of medicine, pharmacy, and community interpreting	Consensus	Patient interviews in interprofessional and intercultural contexts (PinKo) – project report on interdisciplinary competence development in students of medicine, pharmacy, and community interpreting	Sterlow et al	medical centre; translation, linguistics and cultural studies; translation students; pharmacy	academia	2021	Other: Germany	no		yes	curriculum	yes	yes	give an overview of the development, realisation, implementation and consolidation of the course “Patient interviews in interprofessional and intercultural contexts” (PinKo), which was designed in the project “Die Triade”.	survey	undergraduate students	112				intercultural communication (or competence)																			stand alone course	fully in person	Other: Teaching advisors, Translator, anaesthesiologist	yes
201	Amin 2022	Addressing cultural competence and bias in treating migrant workers in pharmacies: Pharmacy students learning and changing norms	Consensus	Addressing cultural competence and bias in treating migrant workers in pharmacies: Pharmacy students learning and changing norms	Amin, M. E. K.	pharmacy, Beirut Arab University, AlAlamein International University	academia	2022	Other: Lebanon	no		yes	curriculum	yes	yes	assessing impact of modules focused on health care for migrant domestic workers on pharmacy students cultural competence and bias	survey	undergraduate students	126				intercultural communication (or competence); Other: migration, migrant workers	Other: identified concerns from other research, large number of migrant domestic workers in Lebanon																		embedded in broader courses, mandatory	combination	undefined	yes	yes	drawing on research about Trauma Informed Care (especially for work with vulnerable groups that are known to experience discrimination in pharmacies, focus on experiential activities, not just training modules or lectures (this study has an assignment interviewing migrant workers and pharmacists about migrant workers care)	yes
621	Chen 2021	Inclusion of Health Disparities, Cultural Competence, and Health Literacy Content in US and Canadian Pharmacy Curriculums	Consensus	Inclusion of Health Disparities, Cultural Competence, and Health Literacy Content in US and Canadian Pharmacy Curriculums	Chen, A.M.H., et al	pharmacy	academia, health science centres, editorial boards pharmacy journal	2021	Other: USA, Canada	no		yes	curriculum	yes	yes	To determine how US and Canadian pharmacy schools include content related to health disparities and cultural competence and health literacy in curriculum as well as to review assessment practices	survey	Other: pharmacy program leaders/responsibles	80 institutions				Health inequities; intercultural communication (or competence); Other: health disparities, health literacy	professional entity guidelines																		Other: program	Other:	Other: varied per institution	not specified	yes	The authors recommend more implementation of health disparities, cultural competence and health literacy content within experiential programs and co-curriculum.	yes	Other
706	Cox 2014	Collaboration between Schools of Pharmacy and Social Work to promote care for a medically underserved population	Consensus	Collaboration between Schools of Pharmacy and Social Work to promote care for a medically underserved population	Cox L.S. et al	pharmacy, social work, hospital, newspaper	academia, health, media	2014	United States	no		yes	curriculum	yes	yes	assess student knowledge about medically underserved populations and perceptions of this group (after completing a course)	survey	graduate students	18 completed both surveys				race and ethnicity; disability; class; Health inequities; Other: homeless/unhoused	Other: research on underserved populations																		elective course	fully in person	Other: social work academics, community health worker	not specified	yes	need more time with topic as survey results show students were less motivated to work with underserved populations - more training time needed to bolster competence	no
1685	Liu 2015	Design and evaluation of interprofessional cross-cultural communication sessions	Consensus	Design and evaluation of interprofessional cross- cultural communication sessions	Liu, M. et al	communication studies, pharmacy, nursing, Mathematics and Statistics	academia	2015	United States	no		yes	curriculum	yes	yes	Evaluates two Interprofessional Education (IPE) culturally competent communication sessions designed for pharmacy and nursing students	survey	undergraduate students	160 (half nursing, half pharm)				intercultural communication (or competence)	national guidelines																		embedded in broader courses, mandatory	fully online	Other: nursing faculty and a faculty member from Applied Communication Studies	yes	no		yes	framework
2113	Okoro 2015	Determining the Sufficiency of Cultural Competence Instruction in Pharmacy School Curriculum	Consensus	Determining the Sufficiency of Cultural Competence Instruction in Pharmacy School Curriculum	Okoro, O., Folakemi, O., Smith, W.T	pharmacy	academia	2015	United States	no		yes	curriculum	yes	yes	To assess the change in the level of cultural competency and knowledge of health disparities among students in the third year of the doctor of pharmacy (PharmD) program at the University of Florida and to explore the demographic correlates	survey	graduate students	573 2010: 184 respondents (62.6% response rate of class size 294) 2011: 199 respondents (71.3% response rate of class size 279) 2012: 190 respondents (66.2% response rate of class size 287)				culture; intercultural communication (or competence)	professional entity guidelines																		Other: Relevant instruction in the curriculum (lectures)	combination		yes	yes	better assessment of content on CC needed (it has been included, but students dont know about it/cant recall), need for clarity about what level of CC is needed to meet national pharm reg guidelines	no
530	Cailor 2015	Immediate and longitudinal effects of incorporating health literacy and cultural competency into a yearlong pharmacy curriculum	Consensus	Immediate and longitudinal effects of incorporating health literacy and cultural competency into a yearlong pharmacy curriculum	Stephanie M. Cailor, Aleda M.H. Chen	pharmacy	academia	2015	United States	no		yes	curriculum	yes	yes	To determine the immediate and longitudinal effects of incorporating health literacy and cultural competency (HL-CC) concepts into one semester of pharmacy school.	survey	undergraduate students	53				culture	professional entity guidelines																		embedded in broader courses, mandatory	fully in person		yes	yes	The reinforcement of health literacy and cultural competency concepts should be incorporated longitudinally as well to improve student outcomes and build upon the strong foundation that has been established with their initial exposure to these important concepts.	no
456	Braun 2017	The LGBTQI health forum: an innovative interprofessional initiative to support curriculum reform	Consensus	The LGBTQI health forum: an innovative interprofessional initiative to support curriculum reform	Braun H. M, et al	Medicine; Nursing; Radiology and Biomedical Imaging	academia	2017	United States	no		yes	curriculum	yes	yes	evaluate the LGBTQI Forum, meeting learning objectives and Forum goals (LGBTQI health content - and unique patient needs, interprofessional learning about LGBTQI patient focused care)	survey	undergraduate students	273				sexuality ; Other: gender identity	Other: lack of content, need for content, research on discrimination in health care																		elective course	fully in person	students	not specified	yes	embed in mainstream curriculum rather than weekend elective	yes	Other: recommend the Forum model that is evaluated
859	Echeverri 2017	Racial Dynamics and Cultural Competence Training in Medical and Pharmacy Education	Consensus	Racial Dynamics and Cultural Competence Training in Medical and Pharmacy Education	Echeverri, M. et al.	Pediatrics, Health Disparities, Diversity and Cultural Competence	academia	2017	United States	no		yes	curriculum	yes	yes	Assessing students’ perceived level of cultural competence with two purposes: to create student profiles and to identify relevant issues that should be given priority in the curriculum.	survey	undergraduate students	539				race and ethnicity; culture; Health inequities; intercultural communication (or competence)	professional entity guidelines																		embedded in broader courses, mandatory	combination	Other: academic staff medical, academic staff health disparities	not specified	yes	Implementation of tools such as the Race, Skin, Age, Gender, Sexuality and Disability Implicit Association Tests (IATs) to explore students’ unconscious biases, stigmas, and prejudices that could be a source of dissonance in the patient- provider encounters. Suggested to devide the curriculum in cultural competence into two parts. See notes for more details.	no
1237	Heraty 2019	Faculty insights regarding incorporation of gender- and sex-related differences in the PharmD curriculum: Phase 2	Consensus	Faculty insights regarding incorporation of gender- and sex-related differences in the PharmD curriculum: Phase 2	Heraty, E. Griffin, B. L., Vest K.M	pharmacy	academia	2019	United States	no		yes	curriculum	yes	yes	to evaluate the extent of inclusion of gender and sex-related differences on a national level in doctor of pharmacy curricula and to determine if faculty are comfortable teaching the topic.	survey	academic staff	641				gender	professional entity guidelines																		Other: program			not specified	yes	develop training opportunities for faculty, resource development	no
1539	Knockel 2019	Incorporating LGBTQ health into the curriculum: Assessment of student pharmacists' knowledge and comfort level in caring for transgender patients	Consensus	Incorporating LGBTQ health into the curriculum: Assessment of student pharmacists' knowledge and comfort level in caring for transgender patients	Knockel, L. E., Ray, M. E., Miller, M. L.	pharmacy, hospital	academia, health care	2019	United States	no		yes	curriculum	yes	yes	to measure the effects of instruction regarding transgender health in second-year student pharmacists and provide qualitative insight regarding their impressions of the educational experience	survey	undergraduate students	85				gender; sexuality ; Other: gender identity																			embedded in broader courses, mandatory	fully in person		yes	no
448	Boylan 2020	Integration of Latin American Complementary and Alternative Medicine Topics Into a Doctor of Pharmacy Curriculum and Survey of Student Attitudes and Behaviors	Consensus	Integration of Latin American Complementary and Alternative Medicine Topics into a Doctor of Pharmacy Curriculum and Survey of Student Attitudes and behaviours	Paul M. Boylan et al.	College of Pharmacy, Experiential Education (Pharmacy), Cancer Institute	academia, health institute	2020	United States	no		yes	curriculum	yes	yes	assess student cultural competence via survey before/after presentation about natural produces in Latin American culture	survey	undergraduate students	54				culture; intercultural communication (or competence)	Other: population near university,																		embedded in broader courses, mandatory	fully in person	undefined	no	yes	more didactic exposure, more strong influence on cultural competence	no
2197	Pechak 2020	Preparing Students to Serve a Refugee Population Through a Health-Focused Interprofessional Education Experience	Consensus	Preparing Students to Serve a Refugee Population Through a Health-Focused Interprofessional Education Experience	Pechak, C. et. al.	physical therapy, pharmacy	academia	2020	United States	no		yes	curriculum	yes	yes	describe and assess an interprofessional educational training on refugee health needs	survey	undergraduate students	6				Health inequities; Other: refugee health	international guidelines																		elective course	fully online	Other: Other health professions educators	yes			yes	guideline
379	Bear 2021	Transgender health education for pharmacy students and its effect on student knowledge and attitudes	Consensus	Transgender health education for pharmacy students and its effect on student knowledge and attitudes	Bear, M.D., Mukherjee, S.M., Goldsmith, C.W.	pharamcy	academia	2021	United States	no		yes	curriculum	yes	yes	"to identify whether a short, required online module or an in-class lecture on LGBTQ patients with a focus on pharmacy-specific transgender issues affected the knowledge and/or attitudes of pharmacy students towards the trans- gender and LGBTQ populations. The secondary objective was to assess whether students felt prepared for professional encounters with the LGBTQ population after education. Fi…	survey	undergraduate students	165				Other: gender identity	Other: research on discrimination in health care																		embedded in broader courses, mandatory	combination	EDIA specialists	not specified	yes	value of having transgender patients and experts in dialogue with students (rather than just hearing about) given that knowing a trans person was a significant factor in peoples attitudes towards trans patients	yes	guideline; Other: problem with ATLPS tool and that LGBQ and T people will be interpreted differently (different attitudes, discimination) and thus tools that take both gender identity and sexual orientation together may not be effective
815	Doan 2022	The impact of pharmacy candidates' understanding of psychiatry on personal mental health concerns and patient treatment	Consensus	The impact of pharmacy candidates' understanding of psychiatry on personal mental health concerns and patient treatment	Doan, K., Shabo, L., Crouse, E.L.	pharmacy, medicine	academia	2022	United States	no		yes	curriculum	yes	yes	to compare the effectiveness of a psychiatry module on pharmacy candidates' own utili­zation of mental health resources for themselves, as patients, and the ability to address mental illness during patient interactions.	survey	graduate students	41				disability	Other: research on mental health and pharmacy																		embedded in broader courses, mandatory	combination		not specified	yes	include randomized control studies in this area	no
2823	Venditto 2022	Promoting Cultural Humility by Integrating Health Equity Literature into the Pharmacy Curriculum	Consensus	Promoting Cultural Humility by Integrating Health Equity Literature into the Pharmacy Curriculum	Venditto and Colon	Pharmacy	academia	2022	United States	no		yes	curriculum	yes	yes	Implement cultural humility training in a second-year rheumatology pharmacy course	survey	undergraduate students	270				gender; race and ethnicity; disability; class; religion (beliefs, spirituality); Other: Age																			embedded in broader courses, mandatory	fully in person		yes				framework
1554	Koh-KnoxSharp 2024	Assessing learning gains of pharmacy students in communications, ways of thinking, and intercultural skills through self-assessment	Consensus	assessing learning gains of pharmacy students in communications, ways of thinking, and intercultural skills through self-assessment	Koh-Knox Sharp, C. P., Shepler, B.M., Jaiswal, A.	pharmacy, intercultural research	academia	2024	United States	no		yes	curriculum	yes	yes	assess learning gains of students in an Intercultural and Global Health Issues course (through self assessment)	survey	undergraduate students	99				intercultural communication (or competence)	professional entity guidelines																		elective course	combination	EDIA specialists	yes	no		no
2019	Newsom 2024	Impact of a Geriatric Pharmacy Elective on Student Knowledge, Attitudes, and Empathy Regarding Older Adults	Consensus	Impact of a Geriatric Pharmacy Elective on Student Knowledge, Attitudes, and Empathy Regarding Older Adults	Newsom, L., et al	pharmacy	academia	2024	United States	no		yes	curriculum	yes	yes	To evaluate the impact of a Geriatric Pharmacy elective on pharmacy students’ knowledge, attitudes, and empathy regarding older adults	survey	undergraduate students	66				Other: age	Other: aging population in USA																		elective course	combination		yes	no	knowledge development with certain skills, but still more work needed to address negative attitudes, lack of value towards elderly people	no
1856	Medlin 2025	Creating, Implementing, and Assessing an Elective Queer-iculum: Creating Change Agents Through Pharmacy Education	Consensus	Creating, implementing, and assessing an elective queer-iculum: creating change agents through pharmacy education	Medlin, C.G., et al	pharmacy, health care	academia, health care	2025	United States	no		yes	curriculum	yes	yes	detail and assess impact of a LGBTQIA+ health elective on doctoral pharmacy students attitudes towards LGBTQIA+ health care	survey	graduate students	8				gender; sexuality ; Other: gender identity	Other: research health inequality LGBTQ population																		stand alone course; elective course	combination	undefined	yes	Other:	challenging to set up community engagement for those without connections or knowledge about LGBTQ community in a city/region; challenges with geopolitical concerns (depending on where a course like this would run),	no
949	Faustino 2025	Pharmaceutical Education in LGBTQIA+ Healthcare: A Scoping Review of Educational Strategies and Barriers	Consensus	Pharmaceutical Education in LGBTQIA+ Health Care: A Scoping Review of Educational Strategies and Barriers	Faustino, V. L., et al	pharmacy, medicine	academia	2025	Other: Brazil	no		yes	curriculum	yes	yes	map/describe training and educational strategies focus on teaching methods and interventions used in pharm ed (also continuing ed) related to LGBTQIA+ care; understand barriers for teachers and students in this area	scoping review	Other: scoping review					sexuality ; Other: gender identity																			Other: all, focus on teaching strategies	combination	Other: medical academic staff	not specified	yes	address problem of curriculum space for new areas that must be developed	no
1371	Jann 2019	An Elective Course in Lesbian, Gay, Bisexual, and Transgender Health and Practice Issues	Consensus	An Elective Course in Lesbian, Gay, Bisexual, and Transgender Health and Practice Issues	Jann, M. W. et al	pharmacy	academia	2019	United States	no		yes	curriculum	yes	yes	to design, implement and assess a lesbian, gay, bisexual, and transgender (LGBT) health and practice elective course for second- and third-year Doctor of Pharmacy (PharmD) students	Other: surveys, in course assessment of competence (tests, assignments)	graduate students	36				sexuality ; Other: gender identity	national guidelines																		elective course	combination	Other: other universities with similar courses, LGBT organisations	yes	yes	importance of thinking about space in curriculum for elective courses, gauging interest of students/faculty on LGBT issues, extent of support from LGBT community for the course (and integrate into it through various activities)	no
2011	Nebergall 2021	Educating Pharmacy Students About Underserved Populations Using Patient Speakers and Simulation Activities	Consensus	Educating Pharmacy Students About Underserved Populations Using Patient Speakers and Simulation Activities	Negergall, S. et al	pharmacy	academia	2021	United States	no		yes	curriculum	yes	yes	to assess the impact of the Patient Voices series on Doctor of Pharmacy (PharmD) students.	Other: survey, student reflections, student/preceptor evaluations of practicals	graduate students	119				race and ethnicity; disability; class; Health inequities; Other: gender identity	professional entity guidelines																		embedded in broader courses, mandatory	combination		not specified	Other: ye		Other:
1887	Min 2020	Creating a pharmacy elective course in Indigenous health	Consensus	Creating a pharmacy elective course in Indigenous health	Min, J., et al	pharmacy	academica	2020	Canada	yes	TRC discussion, land acknowledgement, colonial history of medicine	yes	curriculum	yes	yes	Describe the creation, development, and impact of Canada's first offering of an undergraduate elective course specific to pharmaceutical care in Indigenous health	Other: survey, student enrollment data, quality of student work	undergraduate students	101				Indigenisation	Other: truth and reconciliation commission calls to action																		elective course	fully in person	university pedagogy; Other: Indigenous expertise on campus (programs, library, scholars), Indigenous health practitioners, Indigenous knowledge keepers and elders	yes	yes	need for integration of western theories of learning in course design with Indigenous epistemologies and pedogogies; variation in assessment, challenge for non-Indigenous instructors to develop sufficient knowledge; need for better training and development for non-Indigenous faculty (especially community building with Indigenous people); institutional policies as colonial	Other:	model
2631	Stratton 2024	For the rural curious: mixed methods evaluation of a rural pharmacy practice elective	Consensus	For the rural curious: mixed methods evaluation of a rural pharmacy practice elective	Stratton, T. P.	pharmacy	academia	2024	United States	no		yes	curriculum	yes	yes	to compare the percentage of students who were raised in rural communities or who otherwise had extensive exposure to rural, and compare student interest ratings about practicing/living rural at the beginning and end of the course	Other: Survey, end-of-course reflection papers	undergraduate students	42				culture; class; Health inequities; Other: age	Other: research on health inequalities																		elective course	combination		yes	yes	importance but also challenge of having contact with pharmacists based in rural communities; importance of knowledge about rural culture
1275	Hsia 2021	Implementation and Evaluation of a 10-Week Health Equity Curriculum for Pharmacy Students	Consensus	Implementation and Evaluation of a 10-Week Health Equity Curriculum for Pharmacy Students	Hsia, SL et al.	pharmacy	academia	2021	United States	no		yes	curriculum	yes	yes	to describe a health equity curriculum created for pharmacy students and evaluate students’ perceptions and structural competency after completion of the curriculum	Other: survey and structural competency instrument	undergraduate students	124				disability; Health inequities	professional entity guidelines																		embedded in broader courses, mandatory	fully online	institution; students	yes	yes	live discussion needed, spread content over several courses (embed in curriculum more)	yes	framework
617	Chaudhary 2024	Evaluation of a transgender health training program for pharmacists and pharmacy students in Australia: A pre-post study	Consensus	Evaluation of a transgender health training program for pharmacists and pharmacy students in Australia: A pre-post study	Chaudhary, S. et al	medicine, public health	academia, research institute	2024	Australia	no		yes	curriculum	yes	yes	"To evaluate the impact of the TGD healthcare training program on the awareness, knowledge, and behaviour of pharmacists and pharmacy students in Australia"	Other: survey and interviews	undergraduate students	25				Other: gender identity	professional entity guidelines																		embedded in broader courses, mandatory; embedded in broader courses, elective	combination	professional organisation; EDIA specialists; students; Other: trans people	yes	yes	accessibility considerations for online modules, more quizzes in online modules, concerns about knowledge retention (time between completing module and contact with trans patients)	no
852	Dushenkov 2020	Insights from a capstone workshop: An investigation of soon-to-be pharmacists' readiness to provide culturally competent pharmaceutical care	Consensus	Insights from a capstone workshop: An investigation of soon-to-be pharmacists' readiness to provide culturally competent pharmaceutical care	Dushenkov, A et al.	pharmacy	academia	2020	United States	no		yes	curriculum	yes	yes	investigated readiness of soon-to-be pharmacists to provide culturally sensitive patient-centered care through administration of a capstone workshop	Other: Survey and group assignment	undergraduate students	155				culture; intercultural communication (or competence)	national guidelines																		Other: Stand-alone workshop	fully in person	university pedagogy	yes	no		yes	model
311	Avant 2019	Pushing for health equity through structural competency and implicit bias education: A qualitative evaluation of a racial/ethnic health disparities elective course for pharmacy learners	Consensus	Pushing for health equity through structural competency and implicit bias education: A qualitative evaluation of a racial/ethnic health disparities elective course for pharmacy learners	Avant, N. D., Gillespie, G. L.	Experience based learning and career education, Nursing	academia	2019	United States	no		yes	curriculum	yes	yes	evaluation of course on health disparities	Other: qualitative descriptive design	undergraduate students	9				race and ethnicity	Other: research on health disparities																		elective course	fully in person	university pedagogy; students; Other: nursing academic staff	yes	yes	larger courses, important that students do not only engage in dialogue activities with those like themselves, importance of dialgoue and self reflection,	no
1655	Leung 2022	An Indigenous health elective - Perspectives of pharmacy undergraduate students and alumni	Consensus	An Indigenous health elective – Perspectives of pharmacy undergraduate students and alumni	Leung, L., et al	pharmacy	academia	2022	Canada	no		yes	curriculum	yes	yes	to describe student and alumni interest, impact, and perceptions for improvement of an undergraduate elective course on Indigenous health	Other: mixed method: survey, interviews	undergraduate students; Other: program graduates	108 (87 students, 21 alumni)				Indigenisation	Other: Truth and Reconciliation Commission Report																		elective course	fully in person	Other: Indigenous experts, Elders, knowledge keepers, community members and scholars	yes	no	need for more activities to develop competence in Indigenous health, cultural education; students and alumni support that course should be mandatory	no
2963	Woodworth 2024	Framework for an interprofessional experience addressing health and disability for health professional students	Consensus	Framework for an interprofessional experience addressing health and disability for health professional students	Woodworth, J. et al	pharmacy, university pedagogy, occupational therapy, physical therapy	academia	2024	United States	no		yes	curriculum	yes	yes	to explore the impact of interprofessional experiential learning experiences (in relation to SDOH and people with disabilities)	Other: Mixed method, survey and interviews	undergraduate students	72				disability; Health inequities	Other: frequency of disability american population, need for IP competence development													yes	Faculty interested in developing their own course are recommended to start by reaching out to local disability organizations. A list with examples of organizations is provided in the Appendix				stand alone course; elective course	combination	university pedagogy; Other: other health profession academic staff,	yes	yes	value of low stakes interactions (students/ community partners), importance of assessing impact of IP activities	no
2380	Roche 2014	The Sustained, Positive Impact of a Native American Cultures and Health Course on Students' Education and Practice-Related Choices	Consensus	The Sustained, Positive Impact of a Native American Cultures and Health Course on Students’ Education and Practice-Related Choices	Roche, VF et al.	pharmacy	academia	2014	United States	no		yes	curriculum	yes	yes	to assess if pharmacy students elect education and practice opportunities in Native American communities, including careers with the Indian Health Service (IHS) after participation in elective courses	Other: longitudinal study, engagement in education/practice in careers linked to IHS	undergraduate students	69				Indigenisation	professional entity guidelines																		elective course	combination	Other: Indigenous speakers from several nations	yes	no		no
1677	Lipscomb 2023	A Genetics-Focused Lens on Social Constructs in Pharmacy Education	Consensus	A Genetics-Focused Lens on Social Constructs in Pharmacy Education	Lipscomb, J. et al	pharamcy	academia	2023	United States				curriculum		yes	critical discussion of race and use in case studies in pharm education; discussion of how race is framed (social, medical)	Other: integrative review						race and ethnicity	Other: practice considerations,																					not specified	yes	do not use race as a proxy for genetics in health care	no
1740	Maerten-Rivera 2024	Developing Allies: Preparing Pharmacy Students to Practice With Cultural and Structural Humility	Consensus	Developing Allies: Preparing Pharmacy Students to Practie with Cultural and Structural Humility	Maerten-Rivera, J. et al	pharmacy	academia	2024	United States	no		yes	curriculum	yes	yes	to assess and summarize literature focused on cultural and structural humility (part of a learning outcome from COEPA)	Other: integrative review	undergraduate students; graduate students					intercultural communication (or competence)	national guidelines																		Other: representation of learning outcome activities in literature			not specified	yes	holistic approaches in curriculum, effective curricular mapping, faculty development related to cultural and structural humility,	no
2797	Upton 2022	Examining Social Identities of Patient Diversity Through Cases Presented in a Therapeutics Course Series	Consensus	Examining Social Identities of Patient Diversity Through Cases Presented in a Therapeutics Course Series	Upton, J. et al	Pharmacy and Health Sciences	academia	2022	United States	no		yes	curriculum	yes	yes	This study aimed to quantify the pres- ence of these social identities in cases presented to student pharmacists in a three-semester course series.	Other: Content review	Other: Cases	21	Other: social identities			Other: social identities																			embedded in broader courses, mandatory; embedded in broader courses, elective	combination
2789	Ung 2023	Co-designing psychosis simulated patient scenarios with mental health stakeholders for pharmacy curricula	Consensus	Co‑designing psychosis simulated patient scenarios with mental health stakeholders for pharmacy curricula	Ung, T. X., et al	pharmacy	academia	2023	Australia	no		yes	curriculum	yes	yes	to co-design, content validate and pilot-test, with mental health stakeholders, simulated patient scenarios to educate and assess students in providing psychosis care.	Other: community engaged research/Experience-based co-design, piloting assessment tools	graduate students	50				disability	Other: identified needs from research																		embedded in broader courses, elective	combination	Other: NGO Mental health, mental health consumers, mental health care workers	yes	yes	more research to evaluated impact of mental health first aid, simulated patient scenarios and consumer participation in teaching/research design	no
620	Chen 2020	Integrating Health Literacy and Cultural Competency Concepts Across the Doctor of Pharmacy Curriculum	Consensus	Integrating Health Literacy and Cultural Competency Concepts Across the Doctor of Pharmacy Curriculum	Aleda M. H. et al.	Pharmacy	academia	2020	United States	no		yes	curriculum	yes	yes	To determine the longitudinal impact of integrating health literacy and cultural competency content throughout the professional pharmacy curriculum and the impact of additional changes made to the curriculum based on the results of a longitudinal analysis.	Other: cohort study, survey	undergraduate students	189				culture; intercultural communication (or competence); Other: health literacy	professional entity guidelines																		embedded in broader courses, mandatory	fully in person	Other: experiential team	yes	no		no
960	Fellows 2023	The prevalence of gender stereotypes in pharmacy student simulated counseling sessions utilizing standardized patients	Consensus	The prevalence of gender stereotypes in pharmacy student simulated counseling sessions utilizing standardized patients	Fellows, S. E. et al	pharmacy	academia	2023	United States	no		yes	curriculum	yes	yes	to assess the prevalence of gender stereotypes in pharmacy student simulated counseling sessions	Other: coding for demographic data using self designed survey instrument	undergraduate students					gender	Other: need to for cultural competence in case																		embedded in broader courses, mandatory	fully in person		not specified			no
1580	Kremer 2021	To what extent does a pharmacy curriculum foster diversity and inclusion through paper-based case scenarios?	Consensus	To what extent does a pharmacy curriculum foster diversity and inclusion through paper-based case scenarios?	Kremer L.J. et al	pharmacy	academia	2021	New Zealand	no		yes	curriculum	yes	yes	to critically review case- based teaching material within our programme through the lens of equity, diversity, and inclusion. The specific aims were to identify to what extent diversity was represented within case materials and to determine if the diversity included adequately represented the full spectrum of minority populations	Other: case study analysis,	Other: Case-based learning material	208				gender; race and ethnicity; sexuality ; Other: presentation of diversity, age, housing status, employment status	international guidelines																		Other: program level analysis				yes	1.Share findings of this analysis with faculty and staff by facilitating forums of open dialogue and discussion 2.Blueprint teaching materials to better reflect society and population diversity 3.Preform regular reviews of teaching materials to ensure minority populations are represented fairly and fully	no
2932	Willson 2024	Training Student Pharmacists in Microaggressions and Gender Inclusive Communication	Consensus	Training Student Pharmacists in Microaggressions and Gender Inclusive Communication	Willson MN et al.	Pharmacy and Pharmaceutical Sciences	academia	2024	United States	no		yes	curriculum	yes	yes	Describe the implementation of a microaggression and gender inclusive communication (MGIC) module in a required course in a Doctor of Pharmacy curriculum; and to evaluate the impact on student pharmacist knowledge, comfort, and confidence using gender inclusive communication and addressing microaggressions.	Other: Assessment and Surveys		92				gender; sexuality ; Other: gender identity	professional entity guidelines																		standalone course, mandatory	fully online	EDIA specialists	yes	no		yes	guideline
506	Burke 2024	Exploring First Nations' and Cultural Safety Content of Pharmacy Curricula With Academics in Australia	Consensus	Exploring First Nations’ and Cultural Safety Content of Pharmacy Curricula With Academics in Australia	Burke A. W. et al	pharmacy	academia, national pharmacy council	2024	Australia	yes	land acknowledgement, identity of researchers in relation to indigeneity	yes	curriculum	yes	yes	explore pharmacy school leaders views on how First Nations health topics are taught in Australian pharmacy schools using the Aboriginal and Torres Islander Strait Health Curriculum Framework as reference for future curriculum design	interviews	Other: pharmacy program leaders	22				Indigenisation	professional entity guidelines																		Other: program level evaluation	combination	undefined	yes	yes	need for First Nations staff, particularly in assessing cultural competence in health care provision; less ad hoc implementation and better continuity in how First Nations content is included in curriculum	yes	framework
716	Crawford 2016	A Cross Sectional and Longitudinal Study of Pharmacy Student Perceptions of Readiness to Serve Diverse Populations	Consensus	A Cross Sectional and Longitudinal Study of Pharmacy Student Perceptions of Readiness to Serve Diverse Populations	Crawford S.Y. et al	pharmacy	academia	2016	United States	no		yes	curriculum	yes	yes	student perceptions of their knowledge skills attitudes and comfort working with culturally diverse groups	cohort study	graduate students	537 (total, all groups at start of surveying), 124 (full cohort followed))				race and ethnicity; culture; Health inequities	professional entity guidelines																		Other: program	combination		not specified	no		no
2112	Okorie-Awe 2021	A faculty and staff workshop on microaggression and implicit bias: Knowledge and awareness of student, faculty, and staff experiences	Consensus	A faculty and staff workshop on microaggression and implicit bias: Knowledge and awareness of student, faculty, and staff experiences	Okorie-Awé, C. et. al.	pharmacy	academia	2021	United States	yes	power differences and privilege	yes	faculty development	yes	yes	Raise knowldge and awareness about microaggression behaviours and implicit biases.	survey	academic staff	68	Other: microaggression behaviour and implicit biases		(1) describe the concepts of microaggression and implicit bias; (2) discuss and demonstrate the subject through the use of interactive videos of microaggressive statements and behaviors; (3) identify the different types of microaggression and the categorical themes associated with them; and, (4) discuss methods for avoiding language and behaviors that may be perceived as microaggression. Definiti…					single session	not specified	fully in person	Other: Workshop, active learning	video/podcast; case based	4-10	pharmacy; institution	yes	development and design; implementation; evaluation	yes	yes	Provide written handouts for reference and retention during workshops. Run follow-up training on how to respond to microaggressions and implicit bias. Use interactive videos + dialogic, small-group discussions; this approach may be useful to other institutions. Establish ongoing small-group dialogue spaces on racism/antiracism
1843	McLaughlin 2022	Designing an Inclusive Learning Training Series for Pharmacy Educators	Consensus	Designing an Inclusive Learning Training Series for Pharmacy Educators	McLaughlin, J. E. et al	pharmacy, dental medicine	academia	2022	United States	no		yes	faculty development	yes	yes	describes the design, implementation, and evaluation of five faculty development sessions focused on inclusive teaching strategies in pharmacy education	survey	academic staff	273 in 5 part series, (varied response rates)	race and ethnicity; sexuality; Other: gender identity, general inclusion	yes	1. Recognize examples of bias, stereotypes, discrimination, and microaggressions, both in themselves and others; 2. Explain how inclusive learning practices positively impact student learning and how the lack of inclusivity negatively impacts the student experience; and 3. Apply strategies on how to implement, facilitate, and communicate inclusive pedagogical practices in teaching, precepting, an…					multi-session	no	fully online	lecture-based; discussion-based; activity-based	case based; small group discussion; reflection based	4-10	pharmacy; institution; EDIA specialists	yes	development and design; implementation; evaluation	not specified	yes	more reserach to understand relationship between training and motivation for educators with regard to EDI, need for more training of educators, more on EDI specifically in relation to PhD educators,	no
2630	Strand 2025	A faculty development series on race and ethnicity in pharmacy education	Consensus	A faculty development series on race and ethnicity in pharmacy education	Strand, M. A. et al	pharmacy, health care	academia, private health care	2025	United States	yes	Implicit biases	yes	faculty development	yes	yes	to describe the process of designing and implementing a year-long professional development program to enhance culturally responsive teaching among their faculty at a midwestern school of pharmacy (SOP). We evaluate and reflect on the expe­rience of the participants in a qualitative, informal manner, and draw insights and conclusions of the experience.	Other: surveys, observation data, informal reflection	academic staff	30	race and ethnicity	yes	Increase faculty awareness of how race and ethnicity are addressed in pharmacy education. Develop skills in culturally responsive and inclusive teaching. Reflect on implicit bias, racism, and social determinants of health. Revise course content and methods for cultural accuracy and equity.					multi-session	no	combination	lecture-based; discussion-based	small group discussion; reflection based	not specified	pharmacy; EDIA specialists; students	yes	development and design; implementation; evaluation	yes	yes	In the future, when implementing such programs strive to include designers and participants from ethnically or racially diverse backgrounds; need to take action on recommendations from research in pharm ed about EDIA	no
2645	Sullivan 2022	Fostering cultural sensitivity amongst students of pharmacy through an interprofessional book club activity	Consensus	Fostering cultural sensitivity amongst students of pharmacy through an interprofessional book club activity	Sullivan, K. M. et. al.	Pharmacy Physical Therap Nursing,	academia	2022	United States	no		yes	teaching strategies	yes	yes	To describe a large-scale, cultural sensitivity-focused interprofessional book club activity that is required in the first-professional year of an accelerated pharmacy curriculum.	survey	undergraduate students	872 (423+449)					Other:	Other	intercultural communication (or competence)																	Other:		Other:	Other:
50	Adams 2023	Creating an inclusive climate within pharmacy practice	Consensus	Creating an inclusive climate within pharmacy practice	Adams, K.K et al.	pharmacy	academia	2023	United States	no		yes	teaching strategies	yes	yes	Evaluate if participant self-awareness of unconscious bias, commitment to inclusive teaching and learning, and cultural humility would change following a brief, online educational intervention.	survey	undergraduate students	69					Other:	pharmacy practices	race and ethnicity; health inequities; intercultural communication (or competence)																	Other:		Other:	Other:		Other:
632	Cheung 2025	Cultural competency in pharmacy education: Bringing the intangible to life through object-based learning	Consensus	Cultural competency in pharmacy education: Bringing the intangible to life through object-based learning	Cheung, J.M.Y. et al	pharmacy, education office, engagement curator museum	academia, museum	2025	Australia	no		yes	teaching strategies	yes	yes	This study describes the application and preliminary eval­uation of object-based learning (OBL) as a pedagogical approach to stimulate student engagement with concepts of cultural competency among first year pharmacy undergraduates	survey	undergraduate students	320						clinical pharmacy; pharmacy practices	intercultural communication (or competence)
1350	Jacob 2017	Perception of a privilege walk activity and its impact on pharmacy students' views on social justice in a service learning elective: A pilot study	Consensus	Perception of a privilege walk activity and its impact on pharmacy students’ views on social justice in a service learning elective: a pilot study	Jacob, S. A., Palanisamy, U. D., Chung, C.M.C.	pharmacy, medicine, counselling services	academia	2017	Other: Malaysia	no		yes	teaching strategies	yes	yes	to explore pharmacy students’ perceptions of a Privilege Walk Activity (PWA) and its impact on their views on social justice.	survey	undergraduate students	18						Other: service learning	Other: unspecified, privilege																			Other:	Other:
104	Alahmari 2021	Effect of Disability-Specific Education on Student Attitudes toward People with Disabilities	Consensus	Effect of Disability-Specific Education on Student Attitudes Toward People With Disabilities	Alahamari K. A. et al.	Department of Medical Rehabilitation Sciences, College of Applied Medical Sciences, King Khalid University	academia	2021	Other: Saudi Arabia	no		yes	teaching strategies	yes	yes	"to assess the attitudes among final-year health science students toward disability and establish the effectiveness of disability-specific structured education on attitudes toward disability"	survey	undergraduate students	162					Other:	Other: health science education, pharmacy students included	disability																	Other:		Other:	Other:		Other:
671	Clarke 2016	Impact of a Simulation Exercise on Pharmacy Student Attitude toward Poverty	Consensus	Impact of a Simulation Exercise on Pharmacy Student Attitude toward Poverty	Clarke, C., Sedlacek, R. K. , Watson, S. B.	pharmacy, president's office, business administration	academia	2016	United States	no		yes	teaching strategies	yes	yes	"to evaluate the impact of a simulation on pharmacy student attitudes toward poverty using the Attitude toward Poverty (ATP) Short Form scale.	survey	undergraduate students	108					Other:	undefined	health inequities; Other: poverty																	Other:		Other:	Other:		Other:
259	Arif 2017	Using Patient Case Video Vignettes to Improve Students' Understanding of Cross-cultural Communication	Consensus	Using Patient Case Video Vignettes to Improve Students’ Understanding of Cross-cultural Communication	Arif, S. et al	pharmacy	academia	2017	United States	no		yes	teaching strategies	yes	yes	to develop, implement, and assess whether simulated patient case videos improve students’ understanding of and attitudes toward cross-cultural communication in health care	survey	undergraduate students	159		Other:			Other:	Other: health care communication	culture; intercultural communication (or competence)																	Other:		Other:	Other:		Other:
2022	Newsome 2018	Addition of care for transgender-related patient care into doctorate of pharmacy curriculum: Implementation and preliminary evaluation	Consensus	Addition of Care for Transgender-Related Patient Care into Doctorate of Pharmacy Curriculum: Implementation and Preliminary Evaluation	Newsome, C. Chen, L. Conklin, J,	pharmacy	academia	2018	United States	no		yes	teaching strategies	yes	yes	Assess students’ perceptions of the usefulness of individual curriculum components. Evaluate the impact of the instruction on students’ confidence in providing care to transgender individuals.	survey	undergraduate students	54						Other: therapeutics of special populations	Other: gender identity																	fully in person		yes			no
2144	Ostroff 2018	Integration of transgender care into a pharmacy therapeutics curriculum	Consensus	Integration of transgender care into a pharmacy therapeutics curriculum	Ostroff, J.L., et al	pharmacy	academia, health care	2018	United States	no		yes	teaching strategies	yes	yes	To examine the impact of a lecture on transgender health given during a special populations therapeutics course on third-year (P3) pharmacy students' knowledge and confidence of transgender care	survey	undergraduate students	109						Other: special population therapeutics	Other: gender identity																	Other:		Other:	Other:
1070	Gibson 2019	Patients as Teachers of Cultural Sensitivity in Pharmacy Education	Consensus	Patients as Teachers of Cultural Sensitivity in Pharmacy Education	Gibson, C.M., White, A.	pharmacy	academia	2019	United States	no		yes	teaching strategies	yes	yes	to describe the process and determine if integration of a patient-led Cultural Sensitivity Panel into the required didactic curriculum impacts pharmacy student perceptions of their own cultural competence.	survey	undergraduate students	137						pathopharmacy	culture; intercultural communication (or competence)
521	Butler 2020	Assessment of a multi-institution integration of cultural competency activities	Consensus	Assessment of a multi-institution integration of cultural competency activities	Butler, L. et al	pharmacy (multiple institutions)	academia	2020	United States	no		yes	teaching strategies	yes	yes	assess 4 cultural competence teaching activities implemented at 8 pharmacy schools	survey	undergraduate students	1009						undefined	race and ethnicity; culture
1008	Frazier 2021	Teaching transgender patient care to student pharmacists	Consensus	Teaching transgender patient care to student pharmacists	Frazier, C. F. et al	pharmacy	academia	2021	United States	no		yes	teaching strategies	yes	yes	This study describes content on transgender patient care taught in a doctor of pharmacy (PharmD) curriculum, investigates stu­dents’ changes in confidence for caring for transgender people, and reports students’ performance on an assessment.	survey	undergraduate students	162						Other: Therapeutics of Special Populations	Other: gender identity																	Other:		Other:	Other:		Other:
1071	Gibson 2022	An assessment of patient experiences as teachers of cultural sensitivity in an interprofessional setting	Consensus	An assessment of patient experiences as teachers of cultural sensitivity in an interprofessional setting	Gibson C.M., et al	pharmacy	academia	2022	United States	no		yes	teaching strategies	yes	yes	to identify patient perceptions of the adequacy of training and overall value of participating in CS education for pharmacy and other health professions students.	survey	undergraduate students; Other: patients serving on panels to teach about cultural sensitivity	16						clinical pharmacy; Other: Special Populations course	gender; language; race and ethnicity; disability; culture; health inequities; intercultural communication (or competence)
1679	Little 2022	A discussion of White fragility to facilitate cultural competence development in a foundations of pharmaceutical care class	Consensus	A discussion of White fragility to facilitate cultural competence development in a foundations of pharmaceutical care class	Little, M..M., Johnsen, L. Hager, K.	pharmacy	academia	2022	United States		Centered power/privilege explicitly (e.g., “White power and privilege”) and urged White participants to analyze their own engagement. Distinguished safe spaces differently for White (managing racial stress) vs BIPOC students (protection from harm; cultural safety).	yes	teaching strategies	yes	yes	to explore pharmacy students’ emotional reaction to the concept of White fragility and garner ideas about improving pharmacy curriculum to initiate constructive patient engagement across racial divides.	survey	undergraduate students	157						Other: pharmaceutical care	race and ethnicity
1688	Llayton 2022	Introducing LGBTQIA+ Patient Care to Pharmacy Students Through Laboratory-Based Exercises	Consensus	Introducing LGBTQIA1 Patient Care to Pharmacy Students Through Laboratory-Based Exercises	Llayton, C., et al	pharmacy	academia	2022	United States	no		yes	teaching strategies	yes	yes	to assess the impact of novel skills-based laboratory exercises on first-, second-, and third-year pharmacy students’ confidence and knowledge regarding care for people identifying as lesbian, gay, bisexual, transgender, queer, intersex, asexual, and other (LGBTQIA1)	survey	graduate students	233					Other:	undefined; Other: Foundations lab course	gender; sexuality; Other: gender identity																	Other:		Other:	Other:
1765	Malhotra 2022	Closing the Integration Gap: A Pilot for Incorporating Foundational Sciences, DEI-Decision Making, Empathy, and Communication for Congestive Heart Failure and Arrhythmia Management by Pharmacy Students	Consensus	Closing the Integration Gap: A Pilot for Incorporating Foundational Sciences, DEI-Decision Making, Empathy, and Communication for Congestive Heart Failure and Arrhythmia Management by Pharmacy Students	Malhotra, A. et al	pharmacy	academia	2022	United States	no		yes	teaching strategies	yes	yes	implemented and assessed an “integrated cardiovascular simulation” (ICS) module for P2 students, employing case-based and team-based learning. ICS focused on congestive heart failure with preexisting arrhythmia and incorporated patient counseling relating to diversity factors such as cultural competency, linguistic challenges, and the impact of population diversity on cardiac diseases.	survey	graduate students	86						pharmacology; pharmacy practices; Other: pharmacotherapeutics	race and ethnicity; intercultural communication (or competence)
1861	Melton 2022	Improving Pharmacy Students' Clinical Knowledge on Providing Care for Patients Belonging to the LGBTQ+ Community	Consensus	Improving Pharmacy Students’ Clinical Knowledge on Providing Care for Patients Belonging to the LGBTQ+ Community	Melton, T. C., et al	pharmacy, hospital	academia, health care	2022	United States	no		yes	teaching strategies	yes	yes	to assess first-year student pharmacists’ knowledge before and after a single active learning session on clinical considerations and counseling points relevant to patients belonging to the LGBTQ+ community.	survey	undergraduate students	183						Other: skills based/lab course	gender; sexuality; Other: gender identity																	Other:		Other:
2000	Napolitano 2022	Implementation and analysis of a LGBTQ cultural competency module on pharmacy student knowledge	Consensus	Implementation and analysis of a LGBTQ cultural competency module on pharmacy student knowledge	Napolitano, F.	pharmacy	academia	2022	United States	no		yes	teaching strategies	yes	yes	Assessment of a cultural competency module on caring for patients who identify as lesbian, gay, bisexual, transgender, and/or queer (LGBTQ	survey	undergraduate students	74					Other:	clinical pharmacy	gender; sexuality; Other: gender identity																	Other:		Other:	Other:		Other:
341	Baker 2023	Responding to racism, discrimination, and microaggressions: A student-designed case-based learning program	Consensus	Responding to racism, discrimination, and microaggressions: A student-designed case-based learning program	L. Baker et al.	pharmacy	academia (3 staff, 1 student)	2023	United States	no		yes	teaching strategies	yes	yes	assess Responding to Racism, discrimination and microaggressions program	survey	undergraduate students	18						undefined	race and ethnicity; Other: racism, discrimination and microagression
895	Elmaoued 2025	Improving cultural humility in pharmacy education: A focus on diabetes management during religious fasting	Consensus	Improving cultural humility in pharmacy education: A focus on vdiabetes management during religious fasting	Elmaoued AA et al.	pharmacy	academia	2025	United States	no		yes	teaching strategies	yes	yes	Develop, implement, and evaluate a cultural humility activity with the objective of increasing students’ confidence in managing diabetes medications during Ramadan fasting.	survey	undergraduate students	56						clinical pharmacy	religion (beliefs, spirituality); intercultural communication (or competence)
1662	Lewis 2025	Addressing systemic racism and its influence on health disparities through a foundational pharmacy course and a student-led symposium	Consensus	Addressing systemic racism and its influence on health disparities through a foundational pharmacy course and a student-led symposium	Lewis, T.L., DeLuca, J., Ference, K.	pharmacy	academia	2025	United States	no		yes	teaching strategies	yes	yes	to determine the impact of integrating a student-led symposium within a pharmacy course on student knowledge, understanding, perceptions, confidence, and opinions of systemic racism	survey	undergraduate students	30						pharmacy practices	race and ethnicity
2066	Norton 2025	Live and learn: Utilizing MyDispense to increase student knowledge and confidence in caring for patients with diverse religious backgrounds	Consensus	Live and learn: Utilizing MyDispense to increase student knowledge and confidence in caring for patients with diverse religious backgrounds	Norton Jr, WE et. al.	pharmacy	academia	2025	United States	no		yes	teaching strategies	yes	yes	study assessed students’ knowledge and confi­ dence in caring for patients with diverse religious backgrounds (comparing use of MyDispense or pamphlet)	survey	graduate students	44					Other:	undefined	religion (beliefs, spirituality)
2541	Shukla 2025	An interprofessional model to improve LGBTQ+ specific cultural competence in dental and pharmacy students	Consensus	An interprofessional model to improve LGBTQ+ specific cultural competence in dental and pharmacy students	ShuklaI, A. et. al.	Dental Public Health and Dental Informatics, Interprofessional Practice and Education Center,	academia	2025	United States	yes		yes	teaching strategies	yes	yes	Evaluate the impact of an interprofessional model in improving cultural competence and clinical preparedness among dental and pharmacy students for providing LGBTQ+ specific care.	survey	undergraduate students	155						Other: Interprofessional learning	gender; sexuality; Other: gender identity
1545	Ko 2019	Student Pharmacists' Perspectives on Service-Learning Experiences in Free Clinics	Consensus	Student Pharmacists’ Perspectives on Service-Learning Experiences in Free Clinics	Ko, J., et al	pharmacy	academia	2019	United States	no		yes	teaching strategies	yes	yes	to explore student pharmacists’ perspectives on the value of pharmacy-related service- learning experiences focused on caring for underserved populations	Other: text analysis, student assignments, qualitative analysis, inductive coding	undergraduate students	422						pharmacy practices	health inequities																	Other:		Other:	Other:		Other:
2311	Rahman 2022	Students' knowledge and perceptions of social determinants of health utilizing interactive computer simulation-based learning	Consensus	Students' knowledge and perceptions of social determinants of health utilizing interactive computer simulation-based learning	Rahmen, H., et al	pharmacy	academia	2022	United States	no		yes	teaching strategies	yes	yes	to assess if using computer simulations as a supple­mental tool for teaching social determinants of health (SDoH) would impact first-year pharmacy students' knowledge and perceptions of SDoH	Other: survey, qual analysis of open ended questions, quant analysis of game choices, quizzes	undergraduate students	132						social pharmacy; pharmacy practices	class; health inequities
1888	Min 2021	Assessing Indigenous Cultural Safety Learning using Modified Reflexive Visual Arts	Consensus	Assessing Indigenous Cultural Safety Learning using Modified Reflexive Visual Arts	Min, J. et. al.	pharmacy	academia	2021	Canada	no		yes	teaching strategies	yes	yes	assessing Indigenous cultural safety learning in pharmacy students using modified reflexive visual arts	Other: survey, focus groups	undergraduate students	215						Other: pharm 100, intro course	Indigenisation																	Other:		Other:	Other:		Other:
1283	Hughes 2024	When pharmacy and theater collide: How diversity can develop inclusive communication skills	Consensus	When pharmacy and theater collide: How diversity can develop inclusive communication skills	Hughes, L., et al	pharmacy, theatre company	academia, arts	2024	UK	no		yes	teaching strategies	yes	yes	describes an innovative teaching partnership between a school of pharmacy and an inclusive theater company which aims to develop awareness and skills of undergraduate pharmacy students in relation to communicating with patients with autism and/or learning disabilities.	Other: Survey, Cross sectional study	graduate students	70						Other: communications	disability
2051	Nkhoma 2023	Teaching cultural competence to undergraduate pharmacy students using vignettes (case scenarios) as an innovative teaching intervention	Consensus	Teaching cultural competence to undergraduate pharmacy students using vignettes (case scenarios) as an innovative teaching intervention	Nkhoma, G. et. al.	health and biomedicine; science, psychology and sport; health care	academia; health care	2023	Australia	no		yes	teaching strategies	yes	yes	an exploratory longitudinal mixed method (survey and written feedback) study of use of vignettes in an online module related to cultural competence	Other: Survey and written feedback	undergraduate students	90						undefined	race and ethnicity; culture; religion (beliefs, spirituality); intercultural communication (or competence); Other: asylum seeker,
2283	Priest 2023	Using "<i>thinking hat</i>" debates to address controversial topics and enhance critical thinking in the pharmacy programme	Consensus	Using “thinking hat” debates to address controversial topics and enhance critical thinking in the pharmacy programme	Priest, V. V. et. al.	pharmacy	academia	2023	United States	no		yes	teaching strategies	yes	yes	Share lessons learned on the design and incorporation of the “thinking hat” in debates in the pharmacy curriculum, which was used to address controversial topics, including Diversity, Equity, Inclusion and Anti-racism	Other: Survey and observation	undergraduate students	156						Other: Immunology and Autoimmune Diseases (required, 2nd year), Pharmacogenomics (required, 1st year) and Elective courses covering vaccination mandates and pharmacogenetic testing	race and ethnicity
1552	Koenig 2025	Addressing Ethnicity in the Design and Evaluation of an Educational Intervention on Interindividual Variation in Pharmacokinetics	Consensus	Addressing Ethnicity in the Design and Evaluation of an Educational Intervention on Interindividual Variation in Pharmacokinetics	Koenig, JA. et al.	medicine, life sciences, health science education	academia	2025	UK	no		yes	teaching strategies	yes	yes	Design an educational intervention on interindividual variation in pharmacokinetics. Explore students’ perceptions of ethnicity and genetic differences before the intervention. Assess the intervention’s impact on understanding and correction of misconceptions about ethnicity and genetic similarity.	Other: Questionnaire and focus group (Mixed method)	undergraduate students; graduate students	112						pharmacology	race and ethnicity																						yes	guideline
2682	Takeda 2017	Debriefing to Improve Student Ability to Assess and Plan for the Care of Persons With Disability	Consensus	Debriefing to Improve Student Ability to Assess and Plan for the Care of Persons With Disability	Takeda, M. Y., Smith, M.J., Cone, C.J.	pharmacy	academia	2017	United States	no		yes	teaching strategies	yes	yes	to determine if debriefing after OCSE would improve student’s ability to assess and plan for the care of persons with disabilities	Other: quasi-experimental study (control and intervention groups)	undergraduate students	172					Other:		disability																	Other:		Other:
1695	Logan 2024	Developing Confidence in Engaging in Diversity, Equity, and Inclusion and Social Determinants of Health Topics Through Self-Authorship	Consensus	Developing Confidence in Engaging in Diversity, Equity, and Inclusion and Social Determinants of Health Topics Through Self-Authorship	Logan, L.D. et. al.	pharmacy	academia	2024	United States	no		yes	teaching strategies	yes	yes	Explore if diversity, equity, and inclusion (DEI) and social determinants of health (SDoH)–focused laboratories and learning activities increase student confidence in understanding aspects of implicit bias and SDoH, and how these activities impact student comfort in discussing and confidence in initiating conversations on DEI/SDoH topics with colleagues, faculty, supervisors, and patients	Other: mixed-methods (Questionnaire + open-ended questions)	graduate students	127						social pharmacy; pharmacy practices	health inequities; Other: diversity, equity, and inclusion (DEI) and social determinants of health (SDoH)
692	Connor 2024	Engaging Student Pharmacists in Social Determinants of Health and Health Equity Through Photovoice	Consensus	Engaging Student Pharmacists in Social Determinants of Health and Health Equity Through Photovoice	Connor, S. E. et al	pharmacy	academia	2024	United States	no		yes	teaching strategies	yes	yes	a mixed-methods exploratory approach to describe student learning in SDOH, health equity, and health disparities	Other: mixed methods: survey, photo voice essays, reflective essay	undergraduate students	191 (both surveys)						undefined	health inequities
295	Assaker 2025	Incorporation of Diversity, equity, inclusion and anti-racism (DEIA) principles into the pharmacy classroom: An exploratory review	Consensus	Incorporation of Diversity, equity, inclusion and anti-racism (DEIA) principles into the pharmacy classroom: An exploratory review	Assaker, N. Unni, E., Moore, T.	Pharmacy	academia	2025	United States	no		yes	teaching strategies	yes	yes	"to identify healthcare education literature available from 2018 and onward pertaining to incorporating DEIA into classrooms"	Other: exploratory review	Other: exploratory review	n/a						undefined	gender; language; race and ethnicity; sexuality; disability; culture; health inequities; intercultural communication (or competence); Other: microaggression, unconscious bias
2280	Prescott 2019	A Multimodal Approach to Teaching Cultural Competency in the Doctor of Pharmacy Curriculum	Consensus	A Multimodal Approach to Teaching Cultural Competency in the Doctor of Pharmacy Curriculum	Prescott / Nobel	pharmacy	academia	2019	United States	no		yes	teaching strategies	yes	yes	Incorporate and assess a multimodal approach to teaching cultural competency to a first-professional year pharmacy class.	Other:	undergraduate students	136						Other: Pharmaceutical care	culture
[truncated: 12 more columns]
